# Supplementary material for: Recruitment and retention strategies in mental health trials – A systematic review
Source: PLoS One. 2018 Aug 29;13(8):e0203127. doi: 10.1371/journal.pone.0203127 (PMC6114918; doi:10.1371/journal.pone.0203127)
Supplement: S1 Data — (XLSX) [file pone.0203127.s005.xlsx]

## Sheet: Recruitment
study ID	Recruitment Resources used	category	Recruitment window	total recruited	number approached	recruitment rate	rank	Costs mentioned(Y/N)	Cost info/resrouses used	Currency	Cost per participant (Original)	Cost adjusted(in GBP)	min(for SA)	max(for SA)	order	total cost	min total	max total
Daley_2007	a. recruited through GP	Primary Care	Oct 2005 to May 2006	19	96	0.197917	1	N	extrapolation	GBP	.	.	518.16	518.16	1	#VALUE!	9845.04	9845.04
Daley_2007	b. specialised mother and baby unit	specialised care	Oct 2005 to May 2006	9	28	0.321429	2	N	extrapolation	GBP	.	.	2731.99	5461.99	2	#VALUE!	24587.9	49157.9
Daley_2007	c. identified by heath visitors	others	Oct 2005 to May 2006	7	10	0.7	3	N	extrapolation	GBP	.	.	0	0	3	#VALUE!	0	0
Daley_2007	d. self-referral	others	Oct 2005 to May 2006	3	4	0.75	4	N	extrapolation	GBP	.	.	0	0	4	#VALUE!	0	0
										GBP	.	.			5	#VALUE!	0	0
Jeste_2009*	a. ordinary consent : 10 min control DVD+ 1 Research assistant	others	.	44	66	0.666667	2	N	extrapolation	GBP	.	.	78.1818	589.318	6	#VALUE!	3440	25930
Jeste_2009*	b. multimedia consent: 10 min multimedia DVD + 1 research assistant	optimised consent material	.	41	62	0.66129	1	N	extrapolation	GBP	.	.	88.7805	632.439	7	#VALUE!	3640	25930
															8	0	0	0
Krusche_2014	a. word of mouth	others	Oct 2008 to Oct 2010	16	46	0.347826	5	Y	from text	GBP	0	0	0	0	9	0	0	0
Krusche_2014	b. information from charity	others	Oct 2008 to Oct 2010	2	8	0.25	9	Y	from text	GBP	0	0	0	0	10	0	0	0
Krusche_2014	c. posters	non web-based adverts	Oct 2008 to Oct 2010	30	123	0.243902	2	Y	from text	GBP	69	71.03	71.03	71.03	11	2130.9	2130.9	2130.9
Krusche_2014	d. web-based adverts	web-based adverts	Oct 2008 to Oct 2010	37	300	0.123333	1	Y	from text	GBP	105	108.09	108.09	108.09	12	3999.33	3999.33	3999.33
Krusche_2014	e. mental health care referral	specialised care	Oct 2008 to Oct 2010	8	32	0.25	7	Y	from text	GBP	178	183.24	183.24	183.24	13	1465.92	1465.92	1465.92
Krusche_2014	f. radio adverts	non web-based adverts	Oct 2008 to Oct 2010	26	412	0.0631068	3	Y	from text	GBP	241	248.09	248.09	248.09	14	6450.34	6450.34	6450.34
Krusche_2014	g. GP referral	primary Care	Oct 2008 to Oct 2010	18	116	0.155172	4	Y	from text	GBP	396	407.65	407.65	407.65	15	7337.7	7337.7	7337.7
Krusche_2014	h. Bus adverts	non web-based adverts	Oct 2008 to Oct 2010	2	4	0.5	9	Y	from text	GBP	571	588.82	588.82	588.82	16	1177.64	1177.64	1177.64
Krusche_2014	i. newspaper adverts	non web-based adverts	Oct 2008 to Oct 2010	11	101	0.108911	6	Y	from text	GBP	805	828.68	828.68	828.68	17	9115.48	9115.48	9115.48
Krusche_2014	j. exhibition	non web-based adverts	Oct 2008 to Oct 2010	3	11	0.272727	8	Y	from text	GBP	2562	2637.35	2637.35	2637.35	18	7912.05	7912.05	7912.05
															19	0	0	0
Man_2015*	a. optimised written patient information material	optimised consent material	March 2013 to June 2013	43	682	0.0630499	1	N	extrapolation	GBP	.	23.43	23.43	23.43	20	1007.49	1007.49	1007.49
Man_2015*	b. ordinary information material	others	March 2013 to June 2013	27	682	0.0395894	2	N	extrapolation	GBP	.	20.24	20.24	20.24	21	546.48	546.48	546.48
															22	0	0	0
Morgan_2013	a. Google advertising	web-based adverts	Oct 2010 to Mar 2011	755	.		1	Y	from text	AUD	14.71	8.55	8.55	8.55	23	6455.25	6455.25	6455.25
Morgan_2013	b. Facebook ad	web-based adverts	Feb 2010 to Mar 2011	35	.		2	Y	from text	AUD	19.89	11.5801	11.5801	11.5801	24	405.304	405.304	405.304
Morgan_2013	c. online forums	web-based adverts	Feb 2010 to Mar 2011	.	.			Y	from text	AUD	0	0	0	0	25	0	#VALUE!	#VALUE!
Morgan_2013	d. links from mental health website	web-based adverts	Feb 2010 to Mar 2011	.	.			Y	from text	AUD	0	0	0	0	26	0	#VALUE!	#VALUE!
Morgan_2013	e. online community noticeboards	web-based adverts	Feb 2010 to Mar 2011	.	.			Y	from text	AUD	0	0	0	0	27	0	#VALUE!	#VALUE!
Morgan_2013	f. group emails	web-based adverts	Feb 2010 to Mar 2011	.	.			Y	from text	AUD	0	0	0	0	28	0	#VALUE!	#VALUE!
				Total n=1699											29	.	#VALUE!	#VALUE!
Rollman_2008	a. recruitment through electronic medical record	primary Care	Jul 2000 to Apr 2002	176	794	0.221662	2	N	extrapolation	GBP	.	.	407.65	407.65	30	#VALUE!	71746.4	71746.4
Rollman_2008	b. waitroom recruitment (1 recruiter)	secondary care	Jan 2005 to Oct 2006	193	8095	0.0238419	1	N	extrapolation	GBP	.	.	400.104	401.927	31	#VALUE!	77220	77572
															32	0	0	0
Woolhouse_2014	a. 1 researcher at clincic waiting room: 4 hrs * 6 occasions + 50 study information packs (total 8 months)	specialised care	8 months	14	50	0.28	1	N	extrapolation	GBP	.	93.42	93.42	93.42	33	1307.88	1307.88	1307.88
Woolhouse_2014	b. 2500 brochures mailed out (8 months)	non web-based adverts	8 months	16	2500	0.0064	2	N	extrapolation	GBP	.	207.82	207.82	207.82	34	3325.12	3325.12	3325.12
Woolhouse_2014	c. recruit via physiotherapy and childbirth education classes( 8 months)	specialised care	8 months	2	.		3	N	extrapolation	GBP	.	0.73	0.73	0.73	35	1.46	1.46	1.46
										GBP					36	0	0	0
Le_2008	a. contacted by community health centre staff	Primary Care	Jan2005 to Dec 2006	276	553	0.499096	1	N	extrapolation	GBP	.	1080.6	1080.6	1080.6	37	298246	298246	298246
Le_2008	b. contacted by clinical research staff	secondary care	Jan2005 to Dec 2007	34	1349	0.0252039	2	N	extrapolation	GBP	.	18252	18252	18252	38	620568	620568	620568
															39	0	0	0
DeBar_2009	a. invitation to comprehensive EDE assessment, $5 incentive for completing online questionnaire and $50 for baseline assessment	incentives	Jul 2005 to June 2006	70	11984	0.00584112	2	N	extrapolation	GBP	.	.	3795.4	3795.4	40	#VALUE!	265678	265678
DeBar_2009	b. invitation to abbreviated EDE assessment + telephone interview, $25 for baseline assessment	incentives	Aug 2006 to June 2007	154	20810	0.00740029	1	N	extrapolation	GBP	.	.	447.4	447.4	41	#VALUE!	68899.6	68899.6
DeBar_2009	c. self referral	others	Jul 2007 to June 2007	25	87	0.287356	3	N	extrapolation	GBP	.	.	0	0	42	#VALUE!	0	0
															43	0	0	0
Schlernitzauer_1998	a. advert	non web-based adverts	5 years	35	194	0.180412	1	N	Extrapolation	GBP			8691.43	28571.4	46	0	304200	1000000
Schlernitzauer_1998	b. obituary letter	others	5 years	9	99	0.0909091	2	N		USD					47	0	0	0
Schlernitzauer_1998	c. acquaintance/friend	others	5 years	9	54	0.166667	2	N		USD					48	0	0	0
Schlernitzauer_1998	d. outpatient/in-house psychiatric referral	specialised care	5 years	7	47	0.148936	4	N		USD					49	0	0	0
Schlernitzauer_1998	e. non specific resources	others	5 years	2	20	0.1	6	N		USD					50	0	0	0
Schlernitzauer_1998	f. non-mental health physicians	specialised care	5 years	3	11	0.272727	5	N		USD					51	0	0	0
Schlernitzauer_1998	g. letters sent to medical community/health professionals	specialised care	5 years	0	7	0	7	N		USD					52	0	0	0
Schlernitzauer_1998	h. inpatient psychiatric referrals	specialised care	5 years	0	5	0	7	N		USD					53	0	0	0
Schlernitzauer_1998	i. private mental health practitioner	specialised care	5 years	0	3	0	7	N		USD					54	0	0	0
Schlernitzauer_1998	j. other mental health facilities	specialised care	5 years	0	1	0	7	N		USD					55	0	0	0
HughesMorley_2016*	a. leaflet invitations PPIR	non web-based adverts	18 months	216	5382	0.0401338	2	N		GBP					56	0	4008.86	4088.86
HughesMorley_2016*	b. control	others	18 months	148	2800	0.0528571	1	N		GBP					57	0	2044	2044
* indicates studies in which participants were randomised into different strategies
	Average groupwise cost per person
Cost info based on from the year of publication	http://inflation.stephenmorley.org/
ave. GBP/USD rate in 2016 = 0.77	DATA FROM U.S. Internal Revenue Service (IRS)
ave. USD/AUD rate in 2016=1.400

## Sheet: Comparable study count
	Primary Care	specialised care	non web-based adverts	web-based adverts	secondary care	incentives	others
Primary Care	0
specialised care	2	2
non web-based adverts	1	3	1
web-based adverts	1	1	1	1
secondary care	1	0	0	0	0
incentives	0	0	0	0	0	1
others	2	2	2	1	0	1	3
Studies that include comparable strategies.

## Sheet: CE from original data
recruitment strategy	time used in the study	Average Cost per randomised participant(in GBP) with original data	times being the best	total numbers of patient recruited
web-based adverts	9	13.1317	2	827
via specialised care	10	183.24	1	43
optimised consent material	2	not reported	2	84
via secondary care	2	not reported	1	227
non web-based adverts	8	372.033	1	339
incentives	2	not reported	1	224
via primary care	0	407.65	0	0
other	11	not reported	1	292
							``

## Sheet: Extrapolation(for SA)
Column1	Column2	Column3	Column4	Column5	Column6	Min total cost	Max total cost
Study ID	Cost resource kind	Description in text	resource used for extrapolation	cost calculation	notes
DeBar 2009	coffee shop coupon $5	"those individuals completing the screener online were mailed a $5 coffee shop coupon for their efforts (no compensation was provided for response by mail) "	$5	$5*1415		7075	7075
DeBar 2009	pre-paid return envelope mail out	"Respondents had the option of completing a paper and pencil version of the screener and returning it by mail via a pre-paid return envelope or completing an online version."	USPS Priority Mail Forever Prepaid Flat Rate Padded Envelope	£0.73 per envelope Royal Mail 1st class		2513.39	2513.39
DeBar 2009	online questionnaire	"Respondents had the option of completing a paper and pencil version of the screener and returning it by mail via a pre-paid return envelope or completing an online version."	Stewart Kirk Social Research & Evaluation	$3.50 per response (however the study did not specify how many individuals completed online screening)		8519	8519
DeBar 2009	telephone interview	"(1–2 h phone interview)" + "$50 for baseline assessment"	Stewart Kirk Social Research & Evaluation	$50 per interview *3014 individuals interviewed= $150,700		301400	301400
DeBar 2009	incentives for baseline assessment	"$25 for baseline assessment"		25*2863		71575	71575
Jeste 2009	Multimedia consent	"The RA provided participants assigned to the multimedia consent with the printed consent form, and rather than listening to the RA read the consent aloud, subjects watched a DVD that explained the protocol. Subjects were encouraged to have the RA stop the DVD and repeat any segments that were unclear. "	RA manpower, DVD material development & printing of the consent form	1 RA salary Band 7 £38,786(£52/hr); DVD material development cost approximately £1,500; consent form printing (10 A4 pages)	No recruitment period mentioned, for hypothetical trial, assuming recruitment period from 4 weeks to 3 months, varies from 2 hrs/day to full time(7hrs/day)	3640	26130
Jeste 2009	Routine consent	"To control for time spent with an RA and the novelty of a DVD, we added a 10-minute control DVD (describing general information about research) to the routine consent procedure. Subjects assigned to the routine consent procedure first met individually with a trained RA to view this DVD. Next, the RA provided the subjects with the printed simulated consent form and encouraged them to read along w…	RA manpower, DVD material development & printing of the consent form	1 RA salary Band 7 £38,786; DVD material development cost approximately £1,300; consent form printing (10 A4 pages)	No recruitment period mentioned; Cost would not differ too much for the 2 strategies(B7 & B8)	3440	25930
Morgan 2013	online forum	"We approached 58 forums related to depression and other related problems, but only 25 responded with permission to post about the study."; "Although some smaller forums gave permission to post, this was usually a time-consuming process involving signing up to the forum and creating a user account, then identifying the forum moderator or administrator and contacting them for permission to post, a…	manpower	assuming from 2hrs/day to full time responsible for mailing and posting, salary Band 7 £38,786.(£52/hr)	recruitment from Feb2010 to March 2011(13 months). However no information on how many hours dedicated to this strategy.	25740	38786
Morgan 2013	links from webpage	"A new page of supporters was created to accommodate this requirement. This page thanked each organization or website that had helped promote the study to participants. Some websites were generous and included a link and blurb on their home page; others listed the website within a section of their site that contained links to other interesting websites."	more of a design feature for the website, difficult to estimate the cost.	assuming from 2hrs/day to full time responsible for mailing and posting, salary Band 7 £38,786.(£52/hr)	recruitment from Feb2010 to March 2011(13 months). However no information on how many hours dedicated to such strategy.	25740	38786
Morgan 2013	Online community noticeboards	"We explored the effectiveness of posting an invitation to participate in the study on websites that function as online community noticeboards (e.g., Craigslist and Gumtree ). It is free to post a classified ad on these websites, and other survey-based studies have found them an effective recruitment source. However, although free, these websites are designed to offer products and services to loc…	manpower (could be an RA)	assuming from 2hrs/day to full time responsible for mailing and posting, salary Band 7 £38,786.(£52/hr)	recruitment period Feb 2010 till Mar 2011 However no information on how many hours dedicated to such strategy.	25740	38786
Morgan 2013	Email Groups or Lists	"Yahoo! and Google provide a free service in which individuals with shared interests can join an online group and share messages and information. These messages are sent to email accounts or can be viewed in a Web browser. There are hundreds of groups related to mental health conditions or risk factors, but many of these have few members or have been overtaken by spam messages. We contacted 103 r…	manpower (could be an RA)	assuming from 2hrs/day to full time responsible for mailing and posting, salary Band 7 £38,786.(£52/hr)	recruitment period Feb 2010 till Mar 2012	25740	38786
Rollman 2008	Waitroom Recruitment	"A study recruiter stationed in a practice waiting room administered the PRIME-MD patient questionnaire (PQ)11 to screen patients for the presence of an anxiety disorder. "	research assistants manpower (22 months)	RA Grade7 salary (£52/hr)£38,786/yr, total cost £77,572	assumption: 3 hrs/day - full time	77220	77572
Rollman 2008	Electronic medical record promoting	"EpicCare® Ambulatory Electronic Medical Record, Madison, WI"; "The EMR has an integral messaging system that permits PCPs and practice staff to communicate with each other and to document care."	GP manpower for referral (22 months)	In Krusche_2014 cost per patient randomised is £407.65		407.65	407.65
Man 2015	Optimised written patient information material	"The new versions of the Healthlines information sheets evaluated in the embedded trials were presented as 4-page A4 booklets and were divided into 8 sections (as compared with 15 sections in the original versions), with contrasting colour and a larger font used for section headings, to aid navigation. The front page contained a ‘bulleted’ list of trial summary information, logos, a contents list…	costs of developing the optimised material, reminder mail & prepaid envelope	According to commercial design service(AMPM graphics), 4-page A4 booklet design cost £195. 1st class mail price = 64p, prepaid 1st class envelope = 73p (according to royal mail 2016) Total cost estimation 682*(0.73+0.64)+£200(booklet printing cost)+195=£1007.9		1007.9	1007.9
Man 2015	Original consent material	"The original Healthlines patient information materials for both trials were 8-page A5 patient information sheets in booklet form, together with an A4 covering letter from the general practitioner (GP)."	cost of developing original materials	approximately £110 for 700 A5 booklets from commercial service, 1st class mail price = 64p, total cost estimation 682*(0.64)+110= £546.48		546.48	546.48
Woolhouse 2014	Research assistant attending antenatal booking clinic	"A female research assistant (HW) approached women attending the Royal Women’s Hospital antenatal clinic, and invited them to take part in the MindBabyBody pilot study, described as an evaluation of a group program designed to ‘help you reduce stress and manage your mood’ during pregnancy and the postnatal period. Women who expressed interest were provided with a Study Recruitment Pack, and invit…	RA 6*4hr + 50 information packs	RA salary £52/hr(Band 7, according to PSSRU ), £60 for 50 A4 brochures. Total cost estimation = £1,308	all cost information 2016	1308	1308
Woolhouse 2014	Recruitment via a study brochure mailed to women at time of booking in	"A study information brochure was included with information sent to women when they made initial contact with the Women’s to book in to give birth at the hospital. The brochure provided information about the study and invited women to contact the study investigator directly if they were interested in participating. A Study Recruitment Pack was sent to all women who inquired about the study, with …	2500 brochures + mailing	about £1,500 for 2500 A4 brochures, mail price = £0.73(1st class). Total cost estimation = £3,325	all cost information 2016	3325	3325
Woolhouse 2014	Recruitment via childbirth education and physiotherapy classes	"Staff members responsible for childbirth education classes, and antenatal physiotherapy classes were provided with information about the program, and encouraged to pass on study brochures to women attending their classes. Through the study information brochure, women were invited to contact the study investigator directly if they were interested in participating, and were then sent a Study Recru…	prepaid envelope	£0.73 per envelope Royal Mail 1st class	no information provided on how much envelopes were sent, assuming range from 50 to 200	36.5	146
Daley 2008	Identified by GPs from records	"All general practices within four primary care trusts in Birmingham were informed by letter about the aims of the study. They were invited to assist with recruitment by identifying potentially eligible patients." "General practices and the mother and baby unit then sent invitation letters to eligible women and asked them to contact the trial team if they were interested in participating. "	GP manpower, mailing	GP London salary £72,414 (median); 1st class mail £64 for a sheet of 100 stamps (2016). Total mailing cost 96/100*64=£ 61.44	according to Krusche_2014, GP referral cost 407.65/patient	9845.04	9845.04
Daley 2008	Identified by ‘mother and baby unit’	" The local specialist mother and baby unit was asked to do the same." "General practices and the mother and baby unit then sent invitation letters to eligible women and asked them to contact the trial team if they were interested in participating. "	Mailing, specialist manpower	total mailing cost 28/100*64=£17.92	assuming 1 community based specialist(band 7, salary £52/hr, 38786/yr), assuming time engaged from 3 hr/day to full time	24587.9	49157.9
Daley 2008	Identified by health visitors	"Presentations about the trial were made to health visitors in each of the primary care trusts, and they were asked to refer eligible women."		difficult to estimate operational cost
Le 2007	from bilingual and mostly bicultural family support workers	"At the Mary’s Centre, they are trained to provide intake appointments, conduct psychosocial needs assessments, and provide case management for their clients. All potential clients take a pregnancy test, and if positive, they were assigned to one of the Mary’s Centre family support workers who functions as a case manager during and after pregnancy."	family support workers	According to PSSRU 2016 cost reference, Band 3 cost £25/hr, salary £18,640, assuming similar recruitment window and level of manpower, total cost 18640*8*2=298,240	no numbers of workers mentioned, assuming full time	298240	298240
Le 2007	from research staff who recruited potential participants in the waiting rooms	"all staff were trained to be sensitive to recruiting individuals within a busy community health clinic, and to be culturally sensitive (e.g., using personalismo) when approaching women. The research staff included two advanced undergraduate students majoring in psychology, two graduate clinical psychology students, and four post BA and MA level staff."	8 research staff	RA Salary Band 7 £38,786, total cost (£52/hr) 38786*2*8=£620,576	recruitment from Jan 2005 till Dec 2006(2 yrs.) assuming from 3 hr/day to full time	524160	620576
Schlernitzauer 1998	Advertisement in newspaper	We further expanded recruitment strategies through the use of advertisements in local newspapers after review and approval by the Biomedical Institutional Review Board and the legal department of the University of Pittsburgh Medical Center. The advertisement was published repeatedly over several years, generally appearing in the front section of the paper, within the first 10 pages.	Local newspaper: take the Evening Standard, the rates of adverts for a clinical trial is 65/scc/day. For the message in the text, a 2*9 column appears to be suitable. Assuming advertising once a week, total cost over 5 years = 52*5*65*18=304200	Assuming advertising once a week, total cost over 5 years = 52*5*65*18=304200	rates for a column of similar size differs between newspapers; also, frequency of advertising may vary	304200	1000000
HughesMorley_2016*	PPIR leaflet	"We then organised an expert workshop involving 27 key stakeholders including 10 service users with severe mental illness and two carers of people with severe mental illness, who were either EQUIP PPIR members or belonged to the EQUIP trial target population." "Once the initial version was developed, we asked for contributions from the EQUIP host trial researchers (chiefly to check for accuracy);…	Organising workshop: assumed no cost. Sending leaflet to professional graphic designer : consultation costs assumed £20 to £60 /hr, 1-2 hr spent. Cost of printing leaflets (n=5382): £60 - £100 (https://www.affordableleaflets.co.uk/leaflets/a5-leaflets.html) . Mailing cost £0.73/stamp	0.73*5382+60+20 = 4008.86		4008.86	4088.86
HughesMorley_2016*	Mailing invitation		Mailing cost £0.73/stamp	0.73 * 2800 = 2044		2044	2044

## Sheet: CESA
Recruitment strategy	minimum	maximum	published data
Primary Care	791.768	791.768	407.65
Incentives	1493.65	1493.65	.
non web-based adverts	997.995	3050.74	372.033
optimised consent material	34.17	198.06	.
secondary care	3073.96	3075.51	.
specialised care	636.353	1207.75	183.24
web-based adverts	16.55	19.57	13.1317
others	20.6523	97.6729	.

## Sheet: Retention
study ID	retention strategy	study period	numbers approached	numbers responded	retention rates	Costs mentioned(Y/N)	cost information
McLean_2014	prenotification(+), envelope teaser(-)	not reported	762	190	0.249344	y	$23.68/respond
	prenotification(+), envelope teaser(+)	not reported	747	167	0.223561	n
	prenotification(-), envelope teaser(-)	not reported	750	150	0.2	y	$26.25/respond
	prenotification(-), envelope teaser(+)	not reported	747	154	0.206158	n
Dirmaier_2007	5DEM incentive(+), abridged questionnare(-)	1 yr	832	458	0.550481	n
	5DEM incentive(+), abridged questionnare(+)	1 yr	845	500	0.591716	n
	incentive(-), abridged questionnare(-)	1 yr	1045	502	0.480383	n
	incentive(-), abridged questionnare(+)	1 yr	1103	569	0.515866	n
